# Supplementary material for: Complex Residences and Sociality: How Coral Structure and Social Environment Influence Occupation Patterns in Gobiodon in Aquaria
Source: Ecol Evol. 2025 Jul 28;15(8):e71887. doi: 10.1002/ece3.71887 (PMC12304431; doi:10.1002/ece3.71887)
Supplement: Supplementary file 1 — Data S1: ece371887‐sup‐0001‐DataS1.zip. [file ECE3-15-e71887-s001.zip]

Archive with 10 entries (10 files):
- ece371887-sup-0001-choiceMF.csv
- ece371887-sup-0002-choiceMFS.csv
- ece371887-sup-0003-choiceS.csv
- ece371887-sup-0004-R_Code.R
- ece371887-sup-0005-R_Output.pdf
- ece371887-sup-0006-README.md
- ece371887-sup-0007-switch glm2adults.csv
- ece371887-sup-0008-switch glm2r23.csv
- ece371887-sup-0009-switch glm2r23sub.csv
- ece371887-sup-0010-Appendix.docx
