# Supplementary material for: Complex Residences and Sociality: How Coral Structure and Social Environment Influence Occupation Patterns in Gobiodon in Aquaria
Source: Ecol Evol. 2025 Jul 28;15(8):e71887. doi: 10.1002/ece3.71887 (PMC12304431; doi:10.1002/ece3.71887)
Supplement: Supplementary file 1 — Data S1: ece371887‐sup‐0001‐DataS1.zip. [file ECE3-15-e71887-s001.zip › ece371887-sup-0001-choiceMF.csv]

Trial	Age	Sex	Round	choice.highref	choice.lowref	choice.nochoiceref
1	Adult	F	2) Pair 12HR	high	1 - high	2 - high
2	Adult	F	2) Pair 12HR	high	1 - high	2 - high
3	Adult	F	2) Pair 12HR	high	1 - high	2 - high
4	Adult	F	2) Pair 12HR	no choice	0 - no choice	0 - no choice
5	Adult	F	2) Pair 12HR	low	-1 - low	1 - low
6	Adult	F	2) Pair 12HR	no choice	0 - no choice	0 - no choice
7	Adult	F	2) Pair 12HR	no choice	0 - no choice	0 - no choice
8	Adult	F	2) Pair 12HR	high	1 - high	2 - high
9	Adult	F	2) Pair 12HR	no choice	0 - no choice	0 - no choice
10	Adult	F	2) Pair 12HR	low	-1 - low	1 - low
11	Adult	F	2) Pair 12HR	high	1 - high	2 - high
12	Adult	F	2) Pair 12HR	high	1 - high	2 - high
13	Adult	F	2) Pair 12HR	high	1 - high	2 - high
14	Adult	F	2) Pair 12HR	high	1 - high	2 - high
15	Adult	F	2) Pair 12HR	high	1 - high	2 - high
16	Adult	F	2) Pair 12HR	high	1 - high	2 - high
1	Adult	F	3) Pair 24HR/Subordinate Added 0HR	high	1 - high	2 - high
2	Adult	F	3) Pair 24HR/Subordinate Added 0HR	high	1 - high	2 - high
3	Adult	F	3) Pair 24HR/Subordinate Added 0HR	high	1 - high	2 - high
4	Adult	F	3) Pair 24HR/Subordinate Added 0HR	high	1 - high	2 - high
5	Adult	F	3) Pair 24HR/Subordinate Added 0HR	low	-1 - low	1 - low
6	Adult	F	3) Pair 24HR/Subordinate Added 0HR	high	1 - high	2 - high
7	Adult	F	3) Pair 24HR/Subordinate Added 0HR	low	-1 - low	1 - low
8	Adult	F	3) Pair 24HR/Subordinate Added 0HR	high	1 - high	2 - high
9	Adult	F	3) Pair 24HR/Subordinate Added 0HR	no choice	0 - no choice	0 - no choice
10	Adult	F	3) Pair 24HR/Subordinate Added 0HR	no choice	0 - no choice	0 - no choice
11	Adult	F	3) Pair 24HR/Subordinate Added 0HR	high	1 - high	2 - high
12	Adult	F	3) Pair 24HR/Subordinate Added 0HR	high	1 - high	2 - high
13	Adult	F	3) Pair 24HR/Subordinate Added 0HR	high	1 - high	2 - high
14	Adult	F	3) Pair 24HR/Subordinate Added 0HR	high	1 - high	2 - high
15	Adult	F	3) Pair 24HR/Subordinate Added 0HR	high	1 - high	2 - high
16	Adult	F	3) Pair 24HR/Subordinate Added 0HR	high	1 - high	2 - high
1	Adult	F	4) Subordinate 12HR	high	1 - high	2 - high
2	Adult	F	4) Subordinate 12HR	high	1 - high	2 - high
3	Adult	F	4) Subordinate 12HR	high	1 - high	2 - high
4	Adult	F	4) Subordinate 12HR	no choice	0 - no choice	0 - no choice
5	Adult	F	4) Subordinate 12HR	high	1 - high	2 - high
6	Adult	F	4) Subordinate 12HR	high	1 - high	2 - high
7	Adult	F	4) Subordinate 12HR	high	1 - high	2 - high
8	Adult	F	4) Subordinate 12HR	high	1 - high	2 - high
9	Adult	F	4) Subordinate 12HR	high	1 - high	2 - high
10	Adult	F	4) Subordinate 12HR	no choice	0 - no choice	0 - no choice
11	Adult	F	4) Subordinate 12HR	high	1 - high	2 - high
12	Adult	F	4) Subordinate 12HR	high	1 - high	2 - high
13	Adult	F	4) Subordinate 12HR	high	1 - high	2 - high
14	Adult	F	4) Subordinate 12HR	high	1 - high	2 - high
15	Adult	F	4) Subordinate 12HR	high	1 - high	2 - high
16	Adult	F	4) Subordinate 12HR	high	1 - high	2 - high
1	Adult	F	5) Subordinate 24HR/Coral Change 0HR	high	1 - high	2 - high
2	Adult	F	5) Subordinate 24HR/Coral Change 0HR	high	1 - high	2 - high
3	Adult	F	5) Subordinate 24HR/Coral Change 0HR	high	1 - high	2 - high
4	Adult	F	5) Subordinate 24HR/Coral Change 0HR	high	1 - high	2 - high
5	Adult	F	5) Subordinate 24HR/Coral Change 0HR	high	1 - high	2 - high
6	Adult	F	5) Subordinate 24HR/Coral Change 0HR	high	1 - high	2 - high
7	Adult	F	5) Subordinate 24HR/Coral Change 0HR	high	1 - high	2 - high
8	Adult	F	5) Subordinate 24HR/Coral Change 0HR	high	1 - high	2 - high
9	Adult	F	5) Subordinate 24HR/Coral Change 0HR	high	1 - high	2 - high
10	Adult	F	5) Subordinate 24HR/Coral Change 0HR	no choice	0 - no choice	0 - no choice
11	Adult	F	5) Subordinate 24HR/Coral Change 0HR	high	1 - high	2 - high
12	Adult	F	5) Subordinate 24HR/Coral Change 0HR	high	1 - high	2 - high
13	Adult	F	5) Subordinate 24HR/Coral Change 0HR	high	1 - high	2 - high
14	Adult	F	5) Subordinate 24HR/Coral Change 0HR	high	1 - high	2 - high
15	Adult	F	5) Subordinate 24HR/Coral Change 0HR	high	1 - high	2 - high
16	Adult	F	5) Subordinate 24HR/Coral Change 0HR	high	1 - high	2 - high
1	Adult	F	6) Change 12HR	high	1 - high	2 - high
2	Adult	F	6) Change 12HR	high	1 - high	2 - high
3	Adult	F	6) Change 12HR	high	1 - high	2 - high
4	Adult	F	6) Change 12HR	no choice	0 - no choice	0 - no choice
5	Adult	F	6) Change 12HR	high	1 - high	2 - high
6	Adult	F	6) Change 12HR	low	-1 - low	1 - low
7	Adult	F	6) Change 12HR	low	-1 - low	1 - low
8	Adult	F	6) Change 12HR	high	1 - high	2 - high
9	Adult	F	6) Change 12HR	high	1 - high	2 - high
10	Adult	F	6) Change 12HR	no choice	0 - no choice	0 - no choice
11	Adult	F	6) Change 12HR	high	1 - high	2 - high
12	Adult	F	6) Change 12HR	high	1 - high	2 - high
13	Adult	F	6) Change 12HR	high	1 - high	2 - high
14	Adult	F	6) Change 12HR	high	1 - high	2 - high
15	Adult	F	6) Change 12HR	high	1 - high	2 - high
16	Adult	F	6) Change 12HR	high	1 - high	2 - high
1	Adult	F	7) Change 24HR	high	1 - high	2 - high
2	Adult	F	7) Change 24HR	high	1 - high	2 - high
3	Adult	F	7) Change 24HR	high	1 - high	2 - high
4	Adult	F	7) Change 24HR	high	1 - high	2 - high
5	Adult	F	7) Change 24HR	high	1 - high	2 - high
6	Adult	F	7) Change 24HR	high	1 - high	2 - high
7	Adult	F	7) Change 24HR	low	-1 - low	1 - low
8	Adult	F	7) Change 24HR	high	1 - high	2 - high
9	Adult	F	7) Change 24HR	high	1 - high	2 - high
10	Adult	F	7) Change 24HR	low	-1 - low	1 - low
11	Adult	F	7) Change 24HR	high	1 - high	2 - high
12	Adult	F	7) Change 24HR	high	1 - high	2 - high
13	Adult	F	7) Change 24HR	high	1 - high	2 - high
14	Adult	F	7) Change 24HR	high	1 - high	2 - high
15	Adult	F	7) Change 24HR	high	1 - high	2 - high
16	Adult	F	7) Change 24HR	high	1 - high	2 - high
1	Adult	M	2) Pair 12HR	low	-1 - low	1 - low
2	Adult	M	2) Pair 12HR	high	1 - high	2 - high
3	Adult	M	2) Pair 12HR	no choice	0 - no choice	0 - no choice
4	Adult	M	2) Pair 12HR	no choice	0 - no choice	0 - no choice
5	Adult	M	2) Pair 12HR	low	-1 - low	1 - low
6	Adult	M	2) Pair 12HR	no choice	0 - no choice	0 - no choice
7	Adult	M	2) Pair 12HR	no choice	0 - no choice	0 - no choice
8	Adult	M	2) Pair 12HR	high	1 - high	2 - high
9	Adult	M	2) Pair 12HR	high	1 - high	2 - high
10	Adult	M	2) Pair 12HR	low	-1 - low	1 - low
11	Adult	M	2) Pair 12HR	high	1 - high	2 - high
12	Adult	M	2) Pair 12HR	high	1 - high	2 - high
13	Adult	M	2) Pair 12HR	low	-1 - low	1 - low
14	Adult	M	2) Pair 12HR	high	1 - high	2 - high
15	Adult	M	2) Pair 12HR	high	1 - high	2 - high
16	Adult	M	2) Pair 12HR	high	1 - high	2 - high
1	Adult	M	3) Pair 24HR/Subordinate Added 0HR	low	-1 - low	1 - low
2	Adult	M	3) Pair 24HR/Subordinate Added 0HR	high	1 - high	2 - high
3	Adult	M	3) Pair 24HR/Subordinate Added 0HR	no choice	0 - no choice	0 - no choice
4	Adult	M	3) Pair 24HR/Subordinate Added 0HR	high	1 - high	2 - high
5	Adult	M	3) Pair 24HR/Subordinate Added 0HR	low	-1 - low	1 - low
6	Adult	M	3) Pair 24HR/Subordinate Added 0HR	high	1 - high	2 - high
7	Adult	M	3) Pair 24HR/Subordinate Added 0HR	low	-1 - low	1 - low
8	Adult	M	3) Pair 24HR/Subordinate Added 0HR	high	1 - high	2 - high
9	Adult	M	3) Pair 24HR/Subordinate Added 0HR	high	1 - high	2 - high
10	Adult	M	3) Pair 24HR/Subordinate Added 0HR	high	1 - high	2 - high
11	Adult	M	3) Pair 24HR/Subordinate Added 0HR	high	1 - high	2 - high
12	Adult	M	3) Pair 24HR/Subordinate Added 0HR	high	1 - high	2 - high
13	Adult	M	3) Pair 24HR/Subordinate Added 0HR	low	-1 - low	1 - low
14	Adult	M	3) Pair 24HR/Subordinate Added 0HR	high	1 - high	2 - high
15	Adult	M	3) Pair 24HR/Subordinate Added 0HR	high	1 - high	2 - high
16	Adult	M	3) Pair 24HR/Subordinate Added 0HR	high	1 - high	2 - high
1	Adult	M	4) Subordinate 12HR	low	-1 - low	1 - low
2	Adult	M	4) Subordinate 12HR	high	1 - high	2 - high
3	Adult	M	4) Subordinate 12HR	high	1 - high	2 - high
4	Adult	M	4) Subordinate 12HR	high	1 - high	2 - high
5	Adult	M	4) Subordinate 12HR	low	-1 - low	1 - low
6	Adult	M	4) Subordinate 12HR	no choice	0 - no choice	0 - no choice
7	Adult	M	4) Subordinate 12HR	low	-1 - low	1 - low
8	Adult	M	4) Subordinate 12HR	high	1 - high	2 - high
9	Adult	M	4) Subordinate 12HR	high	1 - high	2 - high
10	Adult	M	4) Subordinate 12HR	high	1 - high	2 - high
11	Adult	M	4) Subordinate 12HR	high	1 - high	2 - high
12	Adult	M	4) Subordinate 12HR	high	1 - high	2 - high
13	Adult	M	4) Subordinate 12HR	high	1 - high	2 - high
14	Adult	M	4) Subordinate 12HR	no choice	0 - no choice	0 - no choice
15	Adult	M	4) Subordinate 12HR	high	1 - high	2 - high
16	Adult	M	4) Subordinate 12HR	high	1 - high	2 - high
1	Adult	M	5) Subordinate 24HR/Coral Change 0HR	low	-1 - low	1 - low
2	Adult	M	5) Subordinate 24HR/Coral Change 0HR	high	1 - high	2 - high
3	Adult	M	5) Subordinate 24HR/Coral Change 0HR	high	1 - high	2 - high
4	Adult	M	5) Subordinate 24HR/Coral Change 0HR	high	1 - high	2 - high
5	Adult	M	5) Subordinate 24HR/Coral Change 0HR	low	-1 - low	1 - low
6	Adult	M	5) Subordinate 24HR/Coral Change 0HR	no choice	0 - no choice	0 - no choice
7	Adult	M	5) Subordinate 24HR/Coral Change 0HR	low	-1 - low	1 - low
8	Adult	M	5) Subordinate 24HR/Coral Change 0HR	high	1 - high	2 - high
9	Adult	M	5) Subordinate 24HR/Coral Change 0HR	high	1 - high	2 - high
10	Adult	M	5) Subordinate 24HR/Coral Change 0HR	high	1 - high	2 - high
11	Adult	M	5) Subordinate 24HR/Coral Change 0HR	high	1 - high	2 - high
12	Adult	M	5) Subordinate 24HR/Coral Change 0HR	high	1 - high	2 - high
13	Adult	M	5) Subordinate 24HR/Coral Change 0HR	high	1 - high	2 - high
14	Adult	M	5) Subordinate 24HR/Coral Change 0HR	high	1 - high	2 - high
15	Adult	M	5) Subordinate 24HR/Coral Change 0HR	high	1 - high	2 - high
16	Adult	M	5) Subordinate 24HR/Coral Change 0HR	high	1 - high	2 - high
1	Adult	M	6) Change 12HR	low	-1 - low	1 - low
2	Adult	M	6) Change 12HR	low	-1 - low	1 - low
3	Adult	M	6) Change 12HR	high	1 - high	2 - high
4	Adult	M	6) Change 12HR	high	1 - high	2 - high
5	Adult	M	6) Change 12HR	low	-1 - low	1 - low
6	Adult	M	6) Change 12HR	no choice	0 - no choice	0 - no choice
7	Adult	M	6) Change 12HR	no choice	0 - no choice	0 - no choice
8	Adult	M	6) Change 12HR	high	1 - high	2 - high
9	Adult	M	6) Change 12HR	high	1 - high	2 - high
10	Adult	M	6) Change 12HR	high	1 - high	2 - high
11	Adult	M	6) Change 12HR	high	1 - high	2 - high
12	Adult	M	6) Change 12HR	high	1 - high	2 - high
13	Adult	M	6) Change 12HR	high	1 - high	2 - high
14	Adult	M	6) Change 12HR	no choice	0 - no choice	0 - no choice
15	Adult	M	6) Change 12HR	high	1 - high	2 - high
16	Adult	M	6) Change 12HR	high	1 - high	2 - high
1	Adult	M	7) Change 24HR	low	-1 - low	1 - low
2	Adult	M	7) Change 24HR	no choice	0 - no choice	0 - no choice
3	Adult	M	7) Change 24HR	high	1 - high	2 - high
4	Adult	M	7) Change 24HR	high	1 - high	2 - high
5	Adult	M	7) Change 24HR	high	1 - high	2 - high
6	Adult	M	7) Change 24HR	low	-1 - low	1 - low
7	Adult	M	7) Change 24HR	high	1 - high	2 - high
8	Adult	M	7) Change 24HR	high	1 - high	2 - high
9	Adult	M	7) Change 24HR	high	1 - high	2 - high
10	Adult	M	7) Change 24HR	high	1 - high	2 - high
11	Adult	M	7) Change 24HR	high	1 - high	2 - high
12	Adult	M	7) Change 24HR	high	1 - high	2 - high
13	Adult	M	7) Change 24HR	high	1 - high	2 - high
14	Adult	M	7) Change 24HR	high	1 - high	2 - high
15	Adult	M	7) Change 24HR	high	1 - high	2 - high
16	Adult	M	7) Change 24HR	high	1 - high	2 - high
