# Supplementary material for: Complex Residences and Sociality: How Coral Structure and Social Environment Influence Occupation Patterns in Gobiodon in Aquaria
Source: Ecol Evol. 2025 Jul 28;15(8):e71887. doi: 10.1002/ece3.71887 (PMC12304431; doi:10.1002/ece3.71887)
Supplement: Supplementary file 1 — Data S1: ece371887‐sup‐0001‐DataS1.zip. [file ECE3-15-e71887-s001.zip › ece371887-sup-0003-choiceS.csv]

Trial	Age	Sex	Round	choice.highref	choice.nochoiceref	choice.lowref
1	Subordinate	S	3) Subordinate 12HR	high	2 - high	1 - high
2	Subordinate	S	3) Subordinate 12HR	no choice	0 - no choice	0 - no choice
3	Subordinate	S	3) Subordinate 12HR	high	2 - high	1 - high
4	Subordinate	S	3) Subordinate 12HR	high	2 - high	1 - high
5	Subordinate	S	3) Subordinate 12HR	high	2 - high	1 - high
6	Subordinate	S	3) Subordinate 12HR	low	1 - low	-1 - low
7	Subordinate	S	3) Subordinate 12HR	high	2 - high	1 - high
8	Subordinate	S	3) Subordinate 12HR	no choice	0 - no choice	0 - no choice
9	Subordinate	S	3) Subordinate 12HR	low	1 - low	-1 - low
10	Subordinate	S	3) Subordinate 12HR	high	2 - high	1 - high
11	Subordinate	S	3) Subordinate 12HR	high	2 - high	1 - high
12	Subordinate	S	3) Subordinate 12HR	low	1 - low	-1 - low
13	Subordinate	S	3) Subordinate 12HR	high	2 - high	1 - high
14	Subordinate	S	3) Subordinate 12HR	high	2 - high	1 - high
15	Subordinate	S	3) Subordinate 12HR	high	2 - high	1 - high
16	Subordinate	S	3) Subordinate 12HR	high	2 - high	1 - high
1	Subordinate	S	4) Subordinate 24HR/Coral Change 0HR	high	2 - high	1 - high
2	Subordinate	S	4) Subordinate 24HR/Coral Change 0HR	no choice	0 - no choice	0 - no choice
3	Subordinate	S	4) Subordinate 24HR/Coral Change 0HR	high	2 - high	1 - high
4	Subordinate	S	4) Subordinate 24HR/Coral Change 0HR	high	2 - high	1 - high
5	Subordinate	S	4) Subordinate 24HR/Coral Change 0HR	high	2 - high	1 - high
6	Subordinate	S	4) Subordinate 24HR/Coral Change 0HR	low	1 - low	-1 - low
7	Subordinate	S	4) Subordinate 24HR/Coral Change 0HR	high	2 - high	1 - high
8	Subordinate	S	4) Subordinate 24HR/Coral Change 0HR	low	1 - low	-1 - low
9	Subordinate	S	4) Subordinate 24HR/Coral Change 0HR	low	1 - low	-1 - low
10	Subordinate	S	4) Subordinate 24HR/Coral Change 0HR	high	2 - high	1 - high
11	Subordinate	S	4) Subordinate 24HR/Coral Change 0HR	high	2 - high	1 - high
12	Subordinate	S	4) Subordinate 24HR/Coral Change 0HR	high	2 - high	1 - high
13	Subordinate	S	4) Subordinate 24HR/Coral Change 0HR	high	2 - high	1 - high
14	Subordinate	S	4) Subordinate 24HR/Coral Change 0HR	high	2 - high	1 - high
15	Subordinate	S	4) Subordinate 24HR/Coral Change 0HR	low	1 - low	-1 - low
16	Subordinate	S	4) Subordinate 24HR/Coral Change 0HR	high	2 - high	1 - high
1	Subordinate	S	5) Change 12HR	high	2 - high	1 - high
2	Subordinate	S	5) Change 12HR	low	1 - low	-1 - low
3	Subordinate	S	5) Change 12HR	low	1 - low	-1 - low
4	Subordinate	S	5) Change 12HR	no choice	0 - no choice	0 - no choice
5	Subordinate	S	5) Change 12HR	high	2 - high	1 - high
6	Subordinate	S	5) Change 12HR	no choice	0 - no choice	0 - no choice
7	Subordinate	S	5) Change 12HR	low	1 - low	-1 - low
8	Subordinate	S	5) Change 12HR	no choice	0 - no choice	0 - no choice
9	Subordinate	S	5) Change 12HR	high	2 - high	1 - high
10	Subordinate	S	5) Change 12HR	low	1 - low	-1 - low
11	Subordinate	S	5) Change 12HR	high	2 - high	1 - high
12	Subordinate	S	5) Change 12HR	high	2 - high	1 - high
13	Subordinate	S	5) Change 12HR	high	2 - high	1 - high
14	Subordinate	S	5) Change 12HR	low	1 - low	-1 - low
15	Subordinate	S	5) Change 12HR	high	2 - high	1 - high
16	Subordinate	S	5) Change 12HR	high	2 - high	1 - high
1	Subordinate	S	6) Change 24HR	low	1 - low	-1 - low
2	Subordinate	S	6) Change 24HR	no choice	0 - no choice	0 - no choice
3	Subordinate	S	6) Change 24HR	high	2 - high	1 - high
4	Subordinate	S	6) Change 24HR	high	2 - high	1 - high
5	Subordinate	S	6) Change 24HR	high	2 - high	1 - high
6	Subordinate	S	6) Change 24HR	low	1 - low	-1 - low
7	Subordinate	S	6) Change 24HR	low	1 - low	-1 - low
8	Subordinate	S	6) Change 24HR	low	1 - low	-1 - low
9	Subordinate	S	6) Change 24HR	high	2 - high	1 - high
10	Subordinate	S	6) Change 24HR	low	1 - low	-1 - low
11	Subordinate	S	6) Change 24HR	high	2 - high	1 - high
12	Subordinate	S	6) Change 24HR	high	2 - high	1 - high
13	Subordinate	S	6) Change 24HR	high	2 - high	1 - high
14	Subordinate	S	6) Change 24HR	low	1 - low	-1 - low
15	Subordinate	S	6) Change 24HR	high	2 - high	1 - high
16	Subordinate	S	6) Change 24HR	high	2 - high	1 - high
