# Supplementary material for: Complex Residences and Sociality: How Coral Structure and Social Environment Influence Occupation Patterns in Gobiodon in Aquaria
Source: Ecol Evol. 2025 Jul 28;15(8):e71887. doi: 10.1002/ece3.71887 (PMC12304431; doi:10.1002/ece3.71887)
Supplement: Supplementary file 1 — Data S1: ece371887‐sup‐0001‐DataS1.zip. [file ECE3-15-e71887-s001.zip › ece371887-sup-0004-R_Code.R]

#Set working directory
setwd("C:/Users/court/OneDrive/Desktop/OTI Binary Choice")

#Call packages
library(lme4)
library(lmerTest)
library(car)
library(mclogit)
library(nnet)
library(memisc)
library(sjPlot)


#CHOICE FOR MALE, FEMALE AND SUBORDINATE ROUND 3 ONWARDS WHEN SUB INCLUDED - comparing sex
#Read .csv file
choiceMFS = read.csv("choiceMFS.csv")

#Check variable status
summary(choiceMFS)

#Reassign variable status
choiceMFS$choice.highref = as.factor(choiceMFS$choice.highref)
choiceMFS$choice.nochoiceref = as.factor(choiceMFS$choice.nochoiceref)
choiceMFS$choice.lowref = as.factor(choiceMFS$choice.lowref)
choiceMFS$Round = as.factor(choiceMFS$Round)
choiceMFS$Age = as.factor(choiceMFS$Age)
choiceMFS$Sex.Fref = as.factor(choiceMFS$Sex.Fref)
choiceMFS$Sex.Mref = as.factor(choiceMFS$Sex.Mref)
choiceMFS$Sex.Sref = as.factor(choiceMFS$Sex.Sref)
choiceMFS$Trial = as.factor(choiceMFS$Trial)

#Recheck variable status
summary(choiceMFS)

# FEMALE REF
#Define the model with High as the reference category
modelMFSrefFemhigh = mblogit(formula = choice.highref ~ Sex.Fref,
                             random = ~1|Trial,
                             data = choiceMFS)

#Call results
summary(modelMFSrefFemhigh)
plot_model(modelMFSrefFemhigh)
tab_model(modelMFSrefFemhigh)

#Define the model with no choice as the reference category
modelMFSrefFemnochoice = mblogit(formula = choice.nochoiceref ~ Sex.Fref,
                                 random = ~1|Trial,
                                 data = choiceMFS)

#Call results
summary(modelMFSrefFemnochoice)
plot_model(modelMFSrefFemnochoice)
tab_model(modelMFSrefFemnochoice)

# MALE REF
#Define the model with High as the reference category
modelMFSrefMalehigh = mblogit(formula = choice.highref ~ Sex.Mref,
                              random = ~1|Trial,
                              data = choiceMFS)

#Call results
summary(modelMFSrefMalehigh)
plot_model(modelMFSrefMalehigh)
tab_model(modelMFSrefMalehigh)

#Define the model with no choice as the reference category
modelMFSrefMalenochoice = mblogit(formula = choice.nochoiceref ~ Sex.Mref,
                                  random = ~1|Trial,
                                  data = choiceMFS)

#Call results
summary(modelMFSrefMalenochoice)
plot_model(modelMFSrefMalenochoice)
tab_model(modelMFSrefMalenochoice)


#Define the model with no choice as the reference category
modelMFSrefMalelow = mblogit(formula = choice.lowref ~ Sex.Mref,
                                  random = ~1|Trial,
                                  data = choiceMFS)

#Call results
summary(modelMFSrefMalelow)
plot_model(modelMFSrefMalelow)
tab_model(modelMFSrefMalelow)


#CHOICE FOR ADULTS (MALE AND FEMALE) ALL ROUNDS
#Read .csv file
choiceMF = read.csv("choiceMF.csv")

#Check variable status
summary(choiceMF)

#Reassign variable status
choiceMF$choice.nochoiceref = as.factor(choiceMF$choice.nochoiceref)
choiceMF$choice.lowref = as.factor(choiceMF$choice.lowref)
choiceMF$choice.highref = as.factor(choiceMF$choice.highref)
choiceMF$Round = as.factor(choiceMF$Round)
choiceMF$Age = as.factor(choiceMF$Age)
choiceMF$Sex = as.factor(choiceMF$Sex)
choiceMF$Trial = as.factor(choiceMF$Trial)

#Recheck variable status
summary(choiceMF)


#Define the model with no choice as the reference category
modelMFrefnochoice = mblogit(formula = choice.nochoiceref~ Round,
                             random = ~1|Trial,
                             data = choiceMF)

#Call results
summary(modelMFrefnochoice)
plot_model(modelMFrefnochoice)
tab_model(modelMFrefnochoice)

#Define the model with High as the reference category
modelMFrefhigh = mblogit(formula = choice.highref ~ Round,
                         random = ~1|Trial,
                         data = choiceMF)

#Call results
summary(modelMFrefhigh)
plot_model(modelMFrefhigh)
tab_model(modelMFrefhigh)


#CHOICE FOR SUBORDINATES ROUNDS 2-6 (FROM SUBORDINATE ADDITION)
#Read .csv file
choiceS = read.csv("choiceS.csv")

#Check variable status
summary(choiceS)

#Reassign variable status
choiceS$choice.nochoiceref = as.factor(choiceS$choice.nochoiceref)
choiceS$choice.highref = as.factor(choiceS$choice.highref)
choiceS$choice.lowref = as.factor(choiceS$choice.lowref)
choiceS$Round = as.factor(choiceS$Round)
choiceS$Age = as.factor(choiceS$Age)
choiceS$Sex = as.factor(choiceS$Sex)
choiceS$Trial = as.factor(choiceS$Trial)

#Recheck variable status
summary(choiceS)


#Define the model with no choice as the reference category
modelSrefnochoice = mblogit(formula = choice.nochoiceref ~ Round,
                            random = ~1|Trial,
                            data = choiceS)

#Call results
summary(modelSrefnochoice)
plot_model(modelSrefnochoice)
tab_model(modelSrefnochoice)


#Define the model with High as the reference category
modelSreflow = mblogit(formula = choice.lowref ~ Round,
                        random = ~1|Trial,
                        data = choiceS)

#Call results
summary(modelSreflow)
plot_model(modelSreflow)
tab_model(modelSreflow)


#Define the model with no choice as the reference category
modelSrefhigh = mblogit(formula = choice.highref ~ Round,
                            random = ~1|Trial,
                            data = choiceS)

#Call results
summary(modelSrefhigh)
plot_model(modelSrefhigh)
tab_model(modelSrefhigh)


#Set working directory
setwd("C:/Users/court/OneDrive/Desktop/OTI Binary Choice")

#Call packages
library(lme4)
library(lmerTest)
library(car)
library(mclogit)
library(nnet)
library(memisc)
library(sjPlot)
library(performance)

#SWITCH GLM
#Read glm.csv
switchglmadult = read.csv("switch glm2adults.csv")

#Check status of variables
summary(switchglmadult)

#Reassign variables types
switchglmadult$Round = as.factor(switchglmadult$Round)
switchglmadult$Age = as.factor(switchglmadult$Age)
switchglmadult$Sex = as.factor(switchglmadult$Sex)
switchglmadult$Individual = as.factor(switchglmadult$Individual)
switchglmadult$Group.ID = as.factor(switchglmadult$Group.ID)
switchglmadult$Switches = as.numeric(switchglmadult$Switches)

#Recheck status of variables
summary(switchglmadult)

#GLMER for number of switches (Frequency per trial round)
model = glmer(Switches ~ Sex + Round +Sex*Round + (1|Group.ID), data = switchglmadult, family = "poisson")

summary(model)
anova(model)
Anova(model, type = "III")
tab_model(model)
check_overdispersion(model)
check_collinearity(model)
check_distribution(model)
check_homogeneity(model)

#GLMER testing negative binomial vs poisson
model.nb = glmer.nb(Switches ~ Sex + Round +Sex*Round + (1|Group.ID), data = switchglmadult,)
summary(model.nb)
anova(model.nb)
Anova(model.nb, type = "III")

#GLMER with backwards stepwise removal of interaction term
modelbsr = glmer(Switches ~ Sex + Round + (1|Group.ID), data = switchglmadult, family = "poisson")

summary(modelbsr)
anova(modelbsr)
Anova(modelbsr, type = "III")
check_overdispersion(modelbsr)
check_collinearity(modelbsr)
check_distribution(modelbsr)
check_homogeneity(modelbsr)


#with subs to compare
#Read glm.csv
switchglmwsub = read.csv("switch glm2r23.csv")

#Check status of variables
summary(switchglmwsub)

#Reassign variables types
switchglmwsub$Round = as.factor(switchglmwsub$Round)
switchglmwsub$Age = as.factor(switchglmwsub$Age)
switchglmwsub$Sex = as.factor(switchglmwsub$Sex)
switchglmwsub$Individual = as.factor(switchglmwsub$Individual)
switchglmwsub$Group.ID = as.factor(switchglmwsub$Group.ID)
switchglmwsub$Switches = as.numeric(switchglmwsub$Switches)

#Recheck status of variables
summary(switchglmwsub)

#GLMER for number of switches (Frequency per trial round)
model2 = glmer(Switches ~ Sex + Round +Sex*Round + (1|Group.ID), data = switchglmwsub, family = "poisson")

summary(model2)
anova(model2)
Anova(model2, type = "III")
tab_model(model2)
check_overdispersion(model2)
check_collinearity(model2)
check_distribution(model2)
check_homogeneity(model2)

#GLMER with backwards stepwise removal of interaction term
model2bsr = glmer(Switches ~ Sex + Round + (1|Group.ID), data = switchglmwsub, family = "poisson")

summary(model2bsr)
anova(model2bsr)
Anova(model2bsr, type = "III")
check_overdispersion(model2bsr)
check_collinearity(model2bsr)
check_distribution(model2bsr)
check_homogeneity(model2bsr)


#only subs to see if influence of round
#Read glm.csv
switchglmsubo = read.csv("switch glm2r23sub.csv")

#Check status of variables
summary(switchglmsubo)

#Reassign variables types
switchglmsubo$Round = as.factor(switchglmsubo$Round)
switchglmsubo$Age = as.factor(switchglmsubo$Age)
switchglmsubo$Sex = as.factor(switchglmsubo$Sex)
switchglmsubo$Individual = as.factor(switchglmsubo$Individual)
switchglmsubo$Group.ID = as.factor(switchglmsubo$Group.ID)
switchglmsubo$Switches = as.numeric(switchglmsubo$Switches)

#Recheck status of variables
summary(switchglmsubo)

#GLMER for number of switches (Frequency per trial round)
model3 = glm(Switches ~ Round , data = switchglmsubo, family = poisson)

summary(model3)
anova(model3)
Anova(model3, type = "III")
tab_model(model3)
check_distribution(model3)
check_homogeneity(model3)
