# Supplementary material for: Complex Residences and Sociality: How Coral Structure and Social Environment Influence Occupation Patterns in Gobiodon in Aquaria
Source: Ecol Evol. 2025 Jul 28;15(8):e71887. doi: 10.1002/ece3.71887 (PMC12304431; doi:10.1002/ece3.71887)
Supplement: Supplementary file 1 — Data S1: ece371887‐sup‐0001‐DataS1.zip. [file ECE3-15-e71887-s001.zip › ece371887-sup-0006-README.md]

# Complex Residences: Coral Gobies Prefer High Complexity Coral Structures Despite Reductions in Habitat Size

[https://doi.org/10.5061/dryad.dv41ns28f](https://doi.org/10.5061/dryad.dv41ns28f)

## Description of the data and file structure

The study investigated whether grouping patterns and habitat choice decisions of a facultatively social species, *Gobiodon quinquestrigatus*, were influenced by habitat complexity and size. Corals structures were 3D printed with eco-friendly polymers to create high and low complexity *Acropora* structures allowing coral complexity and size to be precisely manipulated. Replicated trials consisted of three sequential 24-hour treatments: 1) breeder pair only, 2) breeder pair with the addition of a subordinate, and 3) breeder pair and subordinate with a reduced size of the high complexity coral structure.

The data included:

| File                                                                                                               | Info                                                                                                                            |
| :----------------------------------------------------------------------------------------------------------------- | :------------------------------------------------------------------------------------------------------------------------------ |
| R\_Code.R                                                                                                          | The R code file that can be used to run the analysis in R.                                                                      |
| R\_Output.pdf                                                                                                      | A pdf of the code and the outputs that were generated when the analysis was conducted for investigating and cross-referencing.  |
| choiceMF.csv / choiceMFS.csv / choiceS.csv / switch\_glm2adults.csv / switch\_glm2r23.csv / switch\_glm2r23sub.csv | A data file that needs to be accessible for the analysis by R.                                                                  |

## Code/software

All analyses were conducted in R (v4.2.1) (R Core Team, 2021), using the packages ‘mclogit’ (Elff, 2022), ‘nnet’ (Venables, Ripley and Venables, 2002), ‘memisc’ (Elff, 2023), ‘sJPlot’ (Lüdecke, 2023), ‘lme4’ (Bates *et al.*, 2015), ‘lmertest’ (Kuznetsova *et al.*, 2017) and ‘car’ (Fox and Weisberg, 2019).

To examine whether the high complexity coral structure was chosen significantly more often than the low complexity structure and no-choice options, a chi-squared goodness of fit test was performed. All recordings 12 hours post the addition of the individuals were included in the analysis as it was at this point the gobies appeared to settle within the trial tank.

To examine the factors influencing host coral choice, two multinomial generalised linear mixed models were run. The first model examined the effect of sexual/social status on the choice of coral host, with group ID as a random factor.  Note that the variable “sex” encompassed 3 categories, i.e. breeder male, breeder female and subordinate non-breeder, and therefore reflects a combination of sex and status. This first model was run twice, with 1) breeder females as the reference category and, 2) breeder males as the reference category, thus ensuring that comparisons between all present sexes could be observed. Only the choices made after the subordinate was added were used in the analyses as this ensured all individuals were present at all time points used in the analysis. The second model examined the effect of trial round on host choice decisions, with group ID as a random effect. Each of the three trial rounds were represented by the recorded locations at 12 hours and 24 hours post commencement. The model was run in two stages: 1) the breeder pair only across all trial rounds and, 2) subordinates only across the second and third trial rounds. This division accommodated for the fact that the subordinates were not present during the first trial round whilst also enabling comparisons between breeder and subordinate decisions to be examined. The location 12 hours post addition was used as the reference category for both status groups respectively (breeder and subordinate), as there were very few choices made during the initial observation recorded immediately after addition.

To examine the factors influencing the number of switches, generalised linear mixed models were used with sexual/social status, trial round and their interaction as predictors of the number of switches performed (response). The analysis was conducted in three stages: 1) breeder male and female only and during all rounds and, 2) breeder male, female and subordinate during the second and third trial rounds, and 3) subordinate during the second and third rounds (however due to overfitting, a generalised linear model without a random factor was performed due to overfitting). This design was used due to the subordinates not being present during all rounds of the trial. A random factor of group identification was included in both analyses. The ‘Poisson’ distribution family was used in both models as the number of switches is a count variable. A negative binomial distribution was initially attempted but the Poisson model was deemed a better fit to the data based on AIC values. The models were checked for overdispersion, homogeneity and collinearity.
