# Supplementary material for: Complex Residences and Sociality: How Coral Structure and Social Environment Influence Occupation Patterns in Gobiodon in Aquaria
Source: Ecol Evol. 2025 Jul 28;15(8):e71887. doi: 10.1002/ece3.71887 (PMC12304431; doi:10.1002/ece3.71887)
Supplement: Supplementary file 1 — Data S1: ece371887‐sup‐0001‐DataS1.zip. [file ECE3-15-e71887-s001.zip › ece371887-sup-0009-switch glm2r23sub.csv]

Group ID	Individual	Sex	Age	Round	Switches
1	3	S	Subordinate	2	1
2	6	S	Subordinate	2	1
3	9	S	Subordinate	2	2
4	12	S	Subordinate	2	1
5	15	S	Subordinate	2	2
6	18	S	Subordinate	2	0
7	21	S	Subordinate	2	0
8	24	S	Subordinate	2	1
9	27	S	Subordinate	2	0
10	30	S	Subordinate	2	1
11	33	S	Subordinate	2	0
12	36	S	Subordinate	2	1
13	39	S	Subordinate	2	2
14	42	S	Subordinate	2	2
15	45	S	Subordinate	2	2
16	48	S	Subordinate	2	1
1	3	S	Subordinate	3	1
2	6	S	Subordinate	3	2
3	9	S	Subordinate	3	2
4	12	S	Subordinate	3	2
5	15	S	Subordinate	3	0
6	18	S	Subordinate	3	2
7	21	S	Subordinate	3	1
8	24	S	Subordinate	3	2
9	27	S	Subordinate	3	1
10	30	S	Subordinate	3	1
11	33	S	Subordinate	3	0
12	36	S	Subordinate	3	0
13	39	S	Subordinate	3	0
14	42	S	Subordinate	3	0
15	45	S	Subordinate	3	1
16	48	S	Subordinate	3	0
